# Supplementary material for: Concise whole blood transcriptional signatures for incipient tuberculosis: a systematic review and patient-level pooled meta-analysis
Source: Lancet Respir Med. 2020 Apr;8(4):395–406. doi: 10.1016/S2213-2600(19)30282-6 (PMC7113839; doi:10.1016/S2213-2600(19)30282-6)
Supplement: Supplementary appendix 2 [file mmc2.xlsx]

## Sheet: Supplementary file 1
Upstream Regulator	Molecule Type	p-value of overlap	Target molecules in dataset	weight
IFNG	cytokine	9.91e-10	C1QB,C1QC,ETV7,FCGR1A,FCGR1B,GBP1,GBP2,SEPT4,STAT1,TAP1	9.00393
STAT1	transcription regulator	3.66e-09	BATF2,GBP1,GBP2,GBP4,GBP5,STAT1,TAP1	8.43652
ZNF423	transcription regulator	3.82e-06	CD79A,CD79B	5.41794
EBF1	transcription regulator	1.14e-05	CD79A,CD79B	4.9431
Interferon alpha	group	8.86e-05	APOL1,GBP1,SEPT4,STAT1,TAP1	4.05257
CDC73	other	0.000136	GBP1,STAT1	3.86646
BCR (complex)	complex	0.000275	CD1C,CXCR5,GBP2	3.56067
IRF9	transcription regulator	0.000394	GBP1,STAT1	3.4045
IFNA2	cytokine	0.000634	GBP1,GBP2,STAT1	3.19791
TGM2	enzyme	0.000668	CXCR5,S100A8,STAT1,TAP1	3.17522
EBI3	cytokine	0.000783	STAT1,TAP1	3.10624
TAB1	enzyme	0.00086	GBP1,GBP2	3.0655
UBE2I	enzyme	0.000941	STAT1,TAP1	3.02641
CNOT7	transcription regulator	0.00171	STAT1,TAP1	2.767
HOXA11	transcription regulator	0.00198	KLF2	2.70333
USP13	peptidase	0.00198	STAT1	2.70333
TNF	cytokine	0.00232	CXCR5,GBP1,S100A8,STAT1,TAP1	2.63451
MAP3K7	kinase	0.00328	GBP1,GBP2	2.48413
P38 MAPK	group	0.00342	BATF2,GBP1,STAT1	2.46597
IFNE	cytokine	0.00395	STAT1	2.4034
MAPK1	kinase	0.00539	GBP1,STAT1,TAP1	2.26841
DNAJB4	other	0.00593	STAT1	2.22695
Ifn	group	0.00593	STAT1	2.22695
SUMO3	other	0.00593	TAP1	2.22695
TAPBP	transporter	0.00593	TAP1	2.22695
IRF4	transcription regulator	0.00629	GBP1,STAT1	2.20135
IL27	cytokine	0.0067	STAT1,TAP1	2.17393
BCL6	transcription regulator	0.00691	CCR6,CD79B	2.16052
DDB1	other	0.00789	STAT1	2.10292
EGOT	other	0.00789	GBP1	2.10292
HDAC5	transcription regulator	0.00789	KLF2	2.10292
HDAC9	transcription regulator	0.00789	KLF2	2.10292
MSC	transcription regulator	0.00789	CD79A	2.10292
TLR2	transmembrane receptor	0.00801	CD1C,KLF2	2.09637
Lh	complex	0.00813	DUSP3,GBP1,STAT1	2.08991
IFNL1	cytokine	0.00847	GBP1,STAT1	2.07212
CXCL13	cytokine	0.00986	CXCR5	2.00612
MEF2	group	0.00986	KLF2	2.00612
SFTPA1	transporter	0.00986	ETV7	2.00612
COMMD1	transporter	0.0118	STAT1	1.92812
CYTOR	other	0.0118	STAT1	1.92812
SNHG15	other	0.0118	KLF2	1.92812
ZNF148	transcription regulator	0.0118	STAT1	1.92812
TLR3	transmembrane receptor	0.0131	GBP4,STAT1	1.88273
IFN type 1	group	0.0138	STAT1	1.86012
MAP2K6	kinase	0.0138	STAT1	1.86012
PRKN	enzyme	0.0138	2004-09-01	1.86012
ID2	transcription regulator	0.0157	CD79A	1.8041
MAP2K3	kinase	0.0157	STAT1	1.8041
FSH	complex	0.0162	DUSP3,GBP1,STAT1	1.79048
NUPR1	transcription regulator	0.0163	GBP2,LHFPL2,TRAFD1,ZNF296	1.78781
SPI1	transcription regulator	0.0164	C1QC,CCR6	1.78516
CD3	complex	0.017	CCR6,STAT1	1.76955
HDL	complex	0.0177	KLF2	1.75203
IFNA1/IFNA13	cytokine	0.0177	STAT1	1.75203
NPC1	transporter	0.0177	STAT1	1.75203
SUMO1	enzyme	0.0177	TAP1	1.75203
TUG1	other	0.0177	KLF2	1.75203
ZFAS1	other	0.0177	KLF2	1.75203
IL4	cytokine	0.0193	CD1C,CD79B	1.71444
CHRNA3	transmembrane receptor	0.0196	STAT1	1.70774
IFNL4	cytokine	0.0196	STAT1	1.70774
Iga	complex	0.0196	FCGR1A	1.70774
MTA3	enzyme	0.0196	CD79B	1.70774
STAU1	transporter	0.0196	KLF2	1.70774
CBX5	transcription regulator	0.0197	ANKRD22,FAM198B	1.70553
HOXA-AS2	other	0.0216	KLF2	1.66555
NOS2	enzyme	0.0216	S100A8	1.66555
TNFSF11	cytokine	0.0216	STAT1	1.66555
STAT5A	transcription regulator	0.0225	ANKRD22,FAM198B	1.64782
HDAC4	transcription regulator	0.0235	KLF2	1.62893
NFATC3	transcription regulator	0.0235	CXCR5	1.62893
NLRC5	transcription regulator	0.0235	TAP1	1.62893
WAS	other	0.0235	STAT1	1.62893
IRAK1	kinase	0.0254	STAT1	1.59517
CEBPA	transcription regulator	0.0261	GBP1,MPO	1.58336
IKZF1	transcription regulator	0.0274	CD79B	1.56225
IL23	complex	0.0274	CCR6	1.56225
NFKBIZ	transcription regulator	0.0274	S100A8	1.56225
NOD2	other	0.0274	KLF2	1.56225
RORC	ligand-dependent nuclear receptor	0.0274	CCR6	1.56225
DPH5	enzyme	0.0312	STAT1	1.50585
FGF7	growth factor	0.0312	STAT1	1.50585
PGR	ligand-dependent nuclear receptor	0.0325	GAS6,S100A8	1.48812
IL12 (family)	group	0.0331	CCR6	1.48017
LMNA	other	0.0331	STAT1	1.48017
CSF3	cytokine	0.035	MPO	1.45593
HOTAIRM1	other	0.035	KLF2	1.45593
NPC2	transporter	0.035	STAT1	1.45593
KIT	transmembrane receptor	0.037	STAT1	1.4318
PTPRC	phosphatase	0.037	KLF2	1.4318
Ifn gamma	complex	0.0389	GBP1	1.41005
POU2F1	transcription regulator	0.0408	CXCR5	1.38934
JAK	group	0.0427	STAT1	1.36957
RAF1	kinase	0.0427	CXCR5	1.36957
ZBTB16	transcription regulator	0.0427	CCR6	1.36957
CDK9	kinase	0.0446	CXCR5	1.35067
PF4	cytokine	0.0446	CD1C	1.35067
SRC (family)	group	0.0446	STAT1	1.35067
TXN	enzyme	0.0446	C5	1.35067
RARB	ligand-dependent nuclear receptor	0.0465	STAT1	1.33255
IRF7	transcription regulator	0.0483	STAT1	1.31605
JAK1	kinase	0.0483	STAT1	1.31605
SRC	kinase	0.0483	GBP1	1.31605
